# Supplementary material for: Sorbitol induces flavonoid accumulation as a secondary signal via the nanoencapsulated SPc/lncRNA809-MmNAC17 module against Alternaria alternata in Malus micromalus
Source: Mol Hortic. 2025 Jan 31;5:5. doi: 10.1186/s43897-024-00125-z (PMC11783756; doi:10.1186/s43897-024-00125-z)
Supplement: Supplementary file 1 — Supplementary Material 1. Supplemental table S1. The primers used in this study. [file 43897_2024_125_MOESM1_ESM.xlsx]

## Sheet: Sheet1
The primers used in this study
Gene names	primers
MmPR5-actin-F	ATGTCGATGATGAAGAGCCA
MmPR5-actin-R	TTATGGGCAGAAAGTAATGACG
MmNAC17-QPCR-F	GCAGCAGCAGGACAGCAAG
MmNAC17-QPCR-R	GAGTTCAGCCGCCGAGTTG
MmERF4-QPCR-F	CGTCAACATCGTCAACATGAACAAC
MmERF4-QPCR-R	ACTCCACGGTGCTGCTCTG
MmIBH1-QPCR-F	CATCACCATCAATCTCGTCTTCTCC
MmIBH1-QPCR-R	TCTTCTCGTCCCTACAGCACAAG
MmLDOX-QPCR-F	AGGGAGGCTGGAGAAAGAAGTTG
MmLDOX-QPCR-R	GTTGTGGAGGATGAAGGTGAGTG
MmF3H-QPCR-F	TCCTGCTACTACTACGCTCACATC
MmF3H-QPCR-R	TTCGTTGCTGAAGTCGTTGTAGG
MmF3'H-QPCR-F	GTTGCGGATGGTGTCTCTGATG
MmF3'H-QPCR-R	ATTAACGGTGCGGCTCTTTGTAG
MmCHS-QPCR-F	CTGGAACTCACTCTTCTGGATTGC
MmCHS-QPCR-R	CACTTGCCTTGTCGCTTCTAATTTC
MmANS-QPCR-F	AGGGAGGCTGGAGAAAGAAGTTG
MmANS-QPCR-R	GTTGTGGAGGATGAAGGTGAGTG
MmLAR-QPCR-F	GACCTTGGATGAGTGCTTCAATGAC
MmLAR-QPCR-R	GGAGTGACAGCCCTGGATTCG
lncRNA809-QPCR-F	CGCAATCCCCGAACTCTACA
lncRNA809-QPCR-R	CTCCGCTTGTCGCTCAAAAG
ProMmCHS-F	TGCAATTCATCAATCTCAAAATGCA
ProMmCHS-R	CGAACTTCCTGGACAGTCACC
ProMmF3H-F	TTGTTATTGAAGGAATGCATC
ProMmF3H-R	GCGTAGTAGTAGCAGGAGCCATA
ProMmF3'H-F	CACCAAAGTGTAAGGCATAAG
ProMmF3'H-R	GTGAAGACTATGAGAACAAACATGCT
ProMmLAR-F	GCTACTGGAAAACGAGCTAGG
ProMmLAR-R	AGAAAGAGAAGGTGAAACAGTCA
ProMmLDOX-F	GTCAACCTCCGGTCGCATG
ProMmLDOX-R	GTTGATGAAGCAATGGTTTTAACGG
MmNAC17-AD-F	GgaattcATGGGTGTGCCGGAAACC
MmNAC17-AD-R	CGCggatccCTGCCAAAGCCCGAACCC
MmbZIP1-AD-F	CGggatccATGGGAAACGATGATGATGCA
MmbZIP1-AD-R	CCGctcgagTCAGCCAGCAACGACTGCA
MmERF4-AD-F	GgaattcATGGTAATTAGCTTCCCCTTCTGC
MmERF4-AD-R	CCGctcgagTCAAGCACCTTCTCCTTCCCA
ProMmCHS-pAbAi-F	CGGggtaccTGCAATTCATCAATCTCAAAATGC
ProMmCHS-pAbAi-R	CCGctcgagCGAACTTCCTGGACAGTCACCA
ProMmF3H-pAbAi-F	CGGggtaccTTGTTATTGAAGGAATGCATC
ProMmF3H-pAbAi-R	CCGctcgagGCGTAGTAGTAGCAGGAGCCATA
ProMmF3'H-pAbAi-F	CGGggtaccCACCAAAGTGTAAGGCATAAG
ProMmF3'H-pAbAi-R	CCGctcgagGTGAAGACTATGAGAACAAACATGCT
ProMmLAR-pAbAi-F	cttgaattcgagctcggtaccGCTACTGGAAAACGAGCTAGG
ProMmLAR-pAbAi-R	atacagagcacatgcctcgagAGAAAGAGAAGGTGAAACAGTCAT
ProMmLDOX-pAbAi-F	CGGggtaccGTCAACCTCCGGTCGCATG
ProMmLDOX-pAbAi-R	CCGctcgagGTTGATGAAGCAATGGTTTTAACGG
LncRNA809-F（T7）	ggatcttccagagatTAATACGACTCACTATAGGGCCCTCCTTCCACTACTTTATATAAACC
LncRNA809-R	ctgccgttcgacgatCCCGTGGTTCACCACCTGA
lncRNA809-pROK2-F	acgggggactctagaggatccCCCTCCTTCCACTACTTTATATAAACC
lncRNA809-pROK2-R	caccatggtacctttggatccCCCGTGGTTCACCACCTGA
lncRNA809-MCS1-F	ttacatttacaattaccatggTAACCGCAATCCCCGAACT
lncRNA809-MCS1-R	tcgattgggcgcgccccatggAAAAACCCCCACTCCCTGC
lncRNA809-MCS2-F	ggtcttaattaactctctagaTAACCGCAATCCCCGAACT
lncRNA809-MCS2-R	aatttgcaggtatttggatccAAAAACCCCCACTCCCTGC
lncRNA809*-T-F	CCATGGTAACCGCAATCCC
lncRNA809*-T-R	AGTCCCGGGTCTTAATTAACTCTCT
MmNAC17-eGFP-pROK2-F	acgggggactctagaggatccATGGGTGTGCCGGAAACC
MmNAC17-eGFP-pROK2-R	caccatggtacctttggatccCTGCCAAAGCCCGAACCC
MmNAC17-MCS1-F	CATGccatggCAGAAGTCCGTAACGAGCGTTT
MmNAC17-MCS1-R	GCCatttaaatAGTCGAAATTCCCGGAACCC
MmNAC17-MCS2-F	GCtctagaCAGAAGTCCGTAACGAGCGTTT
MmNAC17-MCS2-R	CGCggatccAGTCGAAATTCCCGGAACCC
MmF3H-MCS1-F	CATGccatggAGCCACATTCCAGAACCCAGC
MmF3H--MCS1-R	GCCatttaaatATGTCGTCCACTGGCTTTGTATC
MmF3H--MCS2-F	GCtctagaAGCCACATTCCAGAACCCAGC
MmF3H--MCS2-R	CGCggatccATGTCGTCCACTGGCTTTGTATC
MmLAR-MCS1-F	CATGccatggGCTGACACCGTCAAGTCCTTCA
MmLAR--MCS1-R	GCCatttaaatCTCCTCGTACATGGTGAGCCC
MmLAR--MCS2-F	GCtctagaGCTGACACCGTCAAGTCCTTCA
MmLAR--MCS2-R	CGCggatccCTCCTCGTACATGGTGAGCCC
MmNAC17-62SK-F	cgctctagaactagtggatccATGGGTGTGCCGGAAACC
MmNAC17-62SK-R	ttcctgcagcccgggggatccTCACTGCCAAAGCCCGAA
proMmF3H-0800-F	gtcgacggtatcgataagcttTTGTTATTGAAGGAATGCATCCG
proMmF3H-0800-R	cgctctagaactagtggatccGCGTAGTAGTAGCAGGAGCCATATT
proMmLAR-0800-F	CCCaagcttGCTACTGGAAAACGAGCTAGGG
proMmLAR-0800-R	CGCggatccAGAAAGAGAAGGTGAAACAGTCATGG
MmNAC17-PET30a-F	gacagcccagatctgggtaccATGGGTGTGCCGGAAACC
MmNAC17-PET30a-R	gtggtggtggtggtgctcgagCTGCCAAAGCCCGAACCC
EMSA-5'-biotin-proMmLAR-F	GAAGATATCACACGTAGCCAAAAGCG
EMSA-proMmLAR-F	GAAGATATCACACGTAGCCAAAAGCG
EMSA-proMmLAR-R	CGCTTTTGGCTACGTGTGATATCTTC
EMSA-5'-biotin-mutant-proMmLAR-F	GAAGATATCAAAAAAAGCCAAAAGCG
EMSA-mutant-proMmLAR-R	CGCTTTTGGCTTTTTTTGATATCTTC
EMSA-5'-biotin-proMmF3H-F	AGGTGAAGATCACGTGGCGCAATTTC
EMSA-proMmF3H-F	AGGTGAAGATCACGTGGCGCAATTTC
EMSA-proMmF3H-R	GAAATTGCGCCACGTGATCTTCACCT
EMSA-5'-biotin-mutant-proMmF3H-F	AGGTGAAGATAAAAAAGCGCAATTTC
EMSA-mutant-proMmF3H-R	GAAATTGCGCTTTTTTATCTTCACCT
